# Supplementary material for: Monitoring of Women with Anti-Ro/SSA and Anti-La/SSB Antibodies in Germany—Status Quo and Intensified Monitoring Concepts
Source: J Clin Med. 2024 Feb 17;13(4):1142. doi: 10.3390/jcm13041142 (PMC10889801; doi:10.3390/jcm13041142)
Supplement: Supplementary file 1 [file jcm-13-01142-s001.zip]

Archive with 1 entries (1 files):
- jcm-2828532-supplementary.pdf
